# Supplementary material for: Transcription Factor Lmx1b Negatively Regulates Osteoblast Differentiation and Bone Formation
Source: Int J Mol Sci. 2022 May 7;23(9):5225. doi: 10.3390/ijms23095225 (PMC9103437; doi:10.3390/ijms23095225)
Supplement: Supplementary file 1 [file ijms-23-05225-s001.zip]

Archive with 1 entries (1 files):
- ijms-1701402-supplementary.pdf
